# Supplementary material for: The study of degradation mechanisms of glyco-engineered plant produced anti-rabies monoclonal antibodies E559 and 62-71-3
Source: PLoS One. 2018 Dec 20;13(12):e0209373. doi: 10.1371/journal.pone.0209373 (PMC6301680; doi:10.1371/journal.pone.0209373)
Supplement: S2 File — E559 peptide list, oxidation time points and total area. (CSV) [file pone.0209373.s008.csv]

Peptide Modified Sequence	Peptide Sequence	Peptide Peak Found Ratio	Peptide Retention Time	Protein Name	Replicate	Oxidation groups	Total Area MS1
IFTSFWM[+16]QW	IFTSFWMQW	1	13.68	E559_HC	Control_1		2178
IFTSFWM[+16]QW	IFTSFWMQW	1	13.82	E559_HC	Control_2		3136
IFTSFWM[+16]QW	IFTSFWMQW	1	13.92	E559_HC	4hr_1		19421
IFTSFWM[+16]QW	IFTSFWMQW	1	13.93	E559_HC	4hr_2		24193
IFTSFWM[+16]QW	IFTSFWMQW	1	13.8	E559_HC	20hr_1		7269
IFTSFWM[+16]QW	IFTSFWMQW	1	13.87	E559_HC	20hr_2		17633
IFTSFWM[+16]QW	IFTSFWMQW	1	13.93	E559_HC	48hr_1		94751
IFTSFWM[+16]QW	IFTSFWMQW	1	14.09	E559_HC	48hr_2		135059
IFTSFW[+16]M[+16]QW	IFTSFWMQW	1	12.42	E559_HC	Control_1		1256
IFTSFW[+16]M[+16]QW	IFTSFWMQW	1	12.61	E559_HC	Control_2		1132
IFTSFW[+16]M[+16]QW	IFTSFWMQW	1	12.42	E559_HC	4hr_1		29271
IFTSFW[+16]M[+16]QW	IFTSFWMQW	1	12.45	E559_HC	4hr_2		29850
IFTSFW[+16]M[+16]QW	IFTSFWMQW	1	12.27	E559_HC	20hr_1		53861
IFTSFW[+16]M[+16]QW	IFTSFWMQW	1	12.35	E559_HC	20hr_2		73074
IFTSFW[+16]M[+16]QW	IFTSFWMQW	1	12.45	E559_HC	48hr_1		49369
IFTSFW[+16]M[+16]QW	IFTSFWMQW	1	12.68	E559_HC	48hr_2		65589
TSFWMQW	TSFWMQW	1	13.1	E559_HC	Control_1		44139
TSFWMQW	TSFWMQW	1	13.14	E559_HC	Control_2		39867
TSFWMQW	TSFWMQW	1	13.32	E559_HC	4hr_1		910
TSFWMQW	TSFWMQW	1	13.32	E559_HC	4hr_2		1490
TSFWMQW	TSFWMQW	1	13.7	E559_HC	20hr_1		1306
TSFWMQW	TSFWMQW	1	13.64	E559_HC	20hr_2		1356
TSFWMQW	TSFWMQW	1	13.68	E559_HC	48hr_1		1555
TSFWMQW	TSFWMQW	1	13.64	E559_HC	48hr_2		1336
TSFWM[+16]QW	TSFWMQW	1	11.98	E559_HC	Control_1		23029
TSFWM[+16]QW	TSFWMQW	1	11.98	E559_HC	Control_2		13845
TSFWM[+16]QW	TSFWMQW	1	12.28	E559_HC	4hr_1		74182
TSFWM[+16]QW	TSFWMQW	1	12.31	E559_HC	4hr_2		69892
TSFWM[+16]QW	TSFWMQW	1	12.14	E559_HC	20hr_1		143150
TSFWM[+16]QW	TSFWMQW	1	12.21	E559_HC	20hr_2		186744
TSFWM[+16]QW	TSFWMQW	1	12.28	E559_HC	48hr_1		72590
TSFWM[+16]QW	TSFWMQW	1	12.5	E559_HC	48hr_2		90292
TVLHQDWLNGKEY	TVLHQDWLNGKEY	1	10.59	E559_HC	Control_1		12898250
TVLHQDWLNGKEY	TVLHQDWLNGKEY	1	10.59	E559_HC	Control_2		11973492
TVLHQDWLNGKEY	TVLHQDWLNGKEY	1	10.99	E559_HC	4hr_1		1705547
TVLHQDWLNGKEY	TVLHQDWLNGKEY	1	10.95	E559_HC	4hr_2		1584698
TVLHQDWLNGKEY	TVLHQDWLNGKEY	1	10.32	E559_HC	20hr_1		3061418
TVLHQDWLNGKEY	TVLHQDWLNGKEY	1	10.6	E559_HC	20hr_2		4415367
TVLHQDWLNGKEY	TVLHQDWLNGKEY	1	11.08	E559_HC	48hr_1		818551
TVLHQDWLNGKEY	TVLHQDWLNGKEY	1	11.7	E559_HC	48hr_2		1358361
TVLH[+16]QDW[+16]LNGKEY	TVLHQDWLNGKEY	1	10.45	E559_HC	Control_1		200352
TVLH[+16]QDW[+16]LNGKEY	TVLHQDWLNGKEY	1	10.5	E559_HC	Control_2		201445
TVLH[+16]QDW[+16]LNGKEY	TVLHQDWLNGKEY	1	10.54	E559_HC	4hr_1		76722
TVLH[+16]QDW[+16]LNGKEY	TVLHQDWLNGKEY	1	10.49	E559_HC	4hr_2		66163
TVLH[+16]QDW[+16]LNGKEY	TVLHQDWLNGKEY	1	9.91	E559_HC	20hr_1		236150
TVLH[+16]QDW[+16]LNGKEY	TVLHQDWLNGKEY	1	10.11	E559_HC	20hr_2		294695
TVLH[+16]QDW[+16]LNGKEY	TVLHQDWLNGKEY	1	10.63	E559_HC	48hr_1		36935
TVLH[+16]QDW[+16]LNGKEY	TVLHQDWLNGKEY	1	11.16	E559_HC	48hr_2		47501
SC[+57]SVMHEALHNHY	SCSVMHEALHNHY	1	10.15	E559_HC	Control_1		16720823
SC[+57]SVMHEALHNHY	SCSVMHEALHNHY	1	10.15	E559_HC	Control_2		15773178
SC[+57]SVMHEALHNHY	SCSVMHEALHNHY	1	10.58	E559_HC	4hr_1		22413
SC[+57]SVMHEALHNHY	SCSVMHEALHNHY	1	10.49	E559_HC	4hr_2		8360
SC[+57]SVMHEALHNHY	SCSVMHEALHNHY	1	9.96	E559_HC	20hr_1		12427
SC[+57]SVMHEALHNHY	SCSVMHEALHNHY	1	10.25	E559_HC	20hr_2		16446
SC[+57]SVMHEALHNHY	SCSVMHEALHNHY	1	10.1	E559_HC	48hr_1		6310
SC[+57]SVMHEALHNHY	SCSVMHEALHNHY	1	10.12	E559_HC	48hr_2		2842
SC[+57]SVM[+16]HEALHNHY	SCSVMHEALHNHY	1	5.38	E559_HC	Control_1		182786
SC[+57]SVM[+16]HEALHNHY	SCSVMHEALHNHY	1	5.43	E559_HC	Control_2		164745
SC[+57]SVM[+16]HEALHNHY	SCSVMHEALHNHY	1	5.45	E559_HC	4hr_1		473
SC[+57]SVM[+16]HEALHNHY	SCSVMHEALHNHY	1	5.46	E559_HC	4hr_2		611
SC[+57]SVM[+16]HEALHNHY	SCSVMHEALHNHY	1	5.4	E559_HC	20hr_1		953
SC[+57]SVM[+16]HEALHNHY	SCSVMHEALHNHY	1	5.49	E559_HC	20hr_2		1587
SC[+57]SVM[+16]HEALHNHY	SCSVMHEALHNHY	1	5.39	E559_HC	48hr_1		377
SC[+57]SVM[+16]HEALHNHY	SCSVMHEALHNHY	1	5.88	E559_HC	48hr_2		169
